# Supplementary material for: Characterization of Microbiome Diversity in the Digestive Tract of Penaeus vannamei Fed with Probiotics and Challenged with Vibrio parahaemolyticus Acute Hepatopancreatic Necrosis Disease
Source: Pathogens. 2025 Mar 27;14(4):320. doi: 10.3390/pathogens14040320 (PMC12030750; doi:10.3390/pathogens14040320)
Supplement: Supplementary file 1 [file pathogens-14-00320-s001.zip › pathogens-3503033-supplementary.xlsx]

## Sheet: Suppl Table S1
Supplementary Table S1. Relative frequency (%) of bacterial composition at phylum level observed among five trials of shrimp fed with probiotics and infected with Vp-AHPND
TRIAL	NEG			POS			BpY00			Bp119			VcHA			Bp43			Va32A
ORGAN	Hep	Int	Sto	Hep	Int	Sto	Hep	Int	Sto	Hep	Int	Sto	Hep	Int	Sto	Hep	Int	Sto	Hep	Sto	Int
None; Other	3.5	5.5	0	0.3	0	0.2	0.2	2.1	0	0.4	0.7	0.4	2.8	1	0.3	0	4.5	0.1	0.9	0	0.3
Actinobacteria	23	2.9	11.6	17.7	0.3	10.6	0	22.2	31.8	14.2	0.7	30.7	12.8	7.1	14.6	0	1.7	23	13.8	16	13.7
Bacteroidetes	0.1	33.2	17	2	0	3	0.1	6.3	0.2	0.1	15.1	1.9	13.7	20.6	16.3	0	18.7	9.4	3.2	3.8	11.3
Chlamydiae	0	0	0	0	0	0	0	0.1	0	0	0	0	0.1	0.1	0.1	0	0	0	0	0	0
Chloroflexi	4.1	0.5	2.3	2.1	0	2.3	0	0.5	0.6	0.6	0	1.8	5.5	2.6	7.3	0	0.5	4	1.5	2.3	1.6
Cyanobacteria	0	0	0	0	0	0	0	0	0.1	0	0	0	0	0	0	0	0	0	0	0	0
Firmicutes	0	0	0.1	4.9	0.1	9.4	0.2	5.2	1.9	0.2	0.1	0.1	1.8	0.6	0.3	0	5.3	0.5	13.1	2.4	6
Fusobacteria	0	0	0	0.2	0	0.1	0	0	0	0	0	0	0	0	0	0	0	0	0	0	0
Gemmatimonadetes	0	0	0	0	0	0.1	0	0	0	0	0	0	0.1	0	0	0	0	0	0	0	0
Lentisphaerae	0	0	0	0	0	0	0	0	0	0	0	0	0.1	0	0	0	0	0	0	0	0
Planctomycetes	2.2	0.3	1.3	0.2	0	0.5	0	0.4	0.9	0.1	0	0.5	2.2	0.9	2.2	0	0	0.8	0.4	1.1	0.8
Proteobacteria	60.4	56.8	63.4	61.8	99.6	72.5	98.3	57.3	58.8	83.7	83.3	63.4	48.7	62.6	53.3	82	68.5	58	59.5	72.1	64.4
Saccharibacteria	5.5	0.4	4	1.6	0	1	1.1	3.4	5.3	0.8	0.1	1.1	6.8	1.9	3.6	18	0.4	3.4	6.6	2	1.7
Spirochaetae	0	0	0	0.1	0	0.1	0	0	0	0	0	0	0	0	0	0	0	0	0	0	0
Tenericutes	0.7	0.3	0.1	9	0	0	0.1	2.2	0	0	0	0	3.6	1.7	0.2	0	0	0.1	1	0	0.3
Verrucomicrobia	0.3	0	0.3	0.1	0	0.2	0	0.3	0.6	0	0	0.1	1.9	0.8	1.8	0	0.2	0.7	0	0.1	0
Total	99.8	99.9	100.1	100	100	100	100	100	100.2	100.1	100	100	100.1	99.9	100	100	99.8	100	100	99.8	100.1

## Sheet: Suppl Table S2
Supplementary Table S2. Relative frequency (%) of the main bacterial class of shrimp fed with probiotics and challenged with VP AHPND
TRIAL	NEG			POS			BpY100			BpY119			VcHA			Bp43			Va32A			Cumulative frequency
ORGAN	Hep	Int	Sto	Int	Hep	Sto	Hep	Int	Sto	Hep	Int	Sto	Hep	Int	Sto	Hep	Int	Sto	Hep	Int	Sto
Actinobacteria Actinobacteria	20.4	2.3	9.4	0.3	17.4	10.2	0	21.4	30.2	14.2	0.6	29.9	10.2	5.5	11.7	0	1.4	21.9	12.9	13.1	15.2	248.2
Actinobacteria Acidimicrobiia	2.7	0.7	2.2	0	0.3	0.3	0	0.9	1.6	0.1	0	0.8	2.6	1.6	2.9	0	0.3	1.1	0.9	0.7	0.7	20.4
Bacteroidetes NA	0	0.1	0.5	0	0	0.1	0	0.1	0	0	0	0	0.5	0.2	0.3	0	0.1	0.2	0.1	0.5	0	2.7
Bacteroidetes Bacteroidia	0	2.3	3.9	0	0.1	0	0	0.4	0	0	0.1	0	0.7	1.4	1.1	0	0.1	1.5	0	0.2	0	11.8
Bacteroidetes Cytophagia	0	0	0.3	0	0.1	0.3	0	1.5	0	0	0	0.2	0.4	0.2	0.3	0	0.3	0.3	0.1	0.8	0	4.8
Bacteroidetes Flavobacteriia	0.1	30.8	12.3	0	1.7	2.2	0.1	4.2	0.2	0.1	15	1.7	10.4	18.7	14.6	0	18.2	7.4	2.9	9.7	3.8	154.1
Bacteroidetes Sphingobacteriia	0.1	0.1	0	0	0.1	0.5	0	0.1	0	0	0	0	1.6	0.1	0	0	0.1	0	0.1	0	0	2.8
Chlamydiae Chlamydiae	0	0	0	0	0	0	0	0.1	0	0	0	0	0.1	0.1	0.1	0	0	0	0	0	0	0.4
Chloroflexi Ardenticatenia	0	0	0	0	0.7	1.5	0	0	0	0	0	0	0	0	0	0	0	0	0	0	0	2.2
Chloroflexi Caldilineae	4.1	0.5	2.3	0	1.4	0.8	0	0.5	0.6	0.6	0	1.8	5.5	2.6	7.3	0	0.5	4	1.5	1.6	2.3	37.9
Cyanobacteria Chloroplast	0	0	0	0	0	0	0	0	0.1	0	0	0	0	0	0	0	0	0	0	0	0	0.1
Firmicutes Bacilli	0	0	0	0	0.1	0	0.2	5.1	1.8	0.1	0.1	0.1	0.8	0.6	0.3	0	5.3	0.1	13	5.8	2.4	35.8
Firmicutes Clostridia	0	0	0.1	0.1	4.9	9.4	0	0.1	0.1	0.1	0	0	1	0.1	0	0	0	0.3	0.1	0.2	0	16.5
Fusobacteria Fusobacteriia	0	0	0	0	0.2	0.1	0	0	0	0	0	0	0	0	0	0	0	0	0	0	0	0.3
Gemmatimonadetes	0	0	0	0	0	0.1	0	0	0	0	0	0	0.1	0	0	0	0	0	0	0	0	0.2
Lentisphaerae NA	0	0	0	0	0	0	0	0	0	0	0	0	0.1	0	0	0	0	0	0	0	0	0.1
None Other	3.5	5.5	0	0	0.3	0.2	0.2	2.1	0	0.4	0.7	0.4	2.8	1	0.3	0	4.5	0.1	0.9	0.3	0	23.2
Planctomycetes Phycisphaerae	0	0	0	0	0	0.3	0	0	0	0	0	0	0.7	0	0	0	0	0	0	0	0	1
Planctomycetes Planctomycetacia	2.2	0.3	1.3	0	0.2	0.2	0	0.4	0.9	0.1	0	0.5	1.5	0.9	2.2	0	0	0.8	0.4	0.8	1.1	13.8
Proteobacteria Alphaproteobacteria	59.6	18.3	37.1	0.3	16.3	16.5	0.6	37.5	56.9	9.2	0.7	29.3	41.8	25.2	40.1	0.1	28.1	36.8	25.2	27	34.3	540.9
Proteobacteria Betaproteobacteria	0.1	0	0	0	0	0	0	0	0	0	0.3	0.1	0.5	0	0.1	0	0	0.2	0	0	0	1.3
Proteobacteria Deltaproteobacteria	0	0.1	3	0	0.4	1.6	0	0.5	0.4	0.1	0.1	0.3	1.3	0.5	2.1	22.5	0.6	5.2	0.2	0.4	0.4	39.7
Proteobacteria Epsilonproteobacteria	0	0.2	0	0.1	0.3	0.4	0	0.2	0	0	0	0	0	0	0	0	0.2	0	0	0.2	0	1.6
Proteobacteria Gammaproteobacteria	0.7	38.2	23.3	99.2	44.8	53.9	97.7	19.2	1.5	74.3	82.2	33.8	4.4	36.9	11	59.5	39.6	15.8	34.1	36.8	37.4	844.3
Saccharibacteria NA	5.5	0.4	4	0	1.6	1	1.1	3.4	5.3	0.8	0.1	1.1	6.8	1.9	3.6	18	0.4	3.4	6.6	1.7	2	68.7
Spirochaetae Spirochaetes	0	0	0	0	0.1	0.1	0	0	0	0	0	0	0	0	0	0	0	0	0	0	0	0.2
Tenericutes Mollicutes	0.7	0.3	0.1	0	9	0	0.1	2.2	0	0	0	0	3.6	1.7	0.2	0	0	0.1	1	0.3	0	19.3
Verrucomicrobia Opitutae	0	0	0	0	0	0	0	0	0	0	0	0	0.2	0.1	0.1	0	0	0	0	0	0	0.4
Verrucomicrobia Verrucomicrobiae	0.3	0	0.3	0	0.1	0.2	0	0.3	0.6	0	0	0.1	1.8	0.8	1.8	0	0.1	0.7	0	0	0.1	7.2
TOTAL	99.7	100.1	99.8	100	100	99.7	100	99.9	99.6	100.1	99.9	100	97.6	99.3	98.3	100.1	99.7	99.2	100	100.1	99.6	NA
NA = Does not apply

## Sheet: Suppl Table S3
Supplementary Table S3. Relative frequency (%) of microbiome composition at genera/species level of five probiotic treatments and controls.
	NEG			POS			BpY100			BpY119			VcHA			Bp43			Va32A			Cumulative
Bacteria /organ	Hep	Int	Sto	Hep	Int	Sto	Hep	Int	Sto	Hep	Int	Sto	Hep	Int	Sto	Hep	Int	Sto	Hep	Int	Sto	frequency
Actibacter	0	0.4	1.7	0.3	0	0.2	0	0	0	0	0	0	1.3	0.5	1.2	0	0	0	0	0.1	0	5.7
Aliagarivorans sp	0	0.3	2.6	0	0	0.2	0	0.9	0.4	0.3	0.7	5.1	0.3	0.7	1.9	0	0.6	2.5	0	2	0.1	18.6
Aquamicrobium aestuarii	2.1	0.3	1.1	0.2	0	0	0	0.4	0.4	0.2	0	0.6	0.5	0.3	0.5	0	0.1	0.5	0.5	0.7	0.8	9.2
Bacillus altitudinis	0	0	0	0	0	0	0.2	5.1	1.7	2.2	2.2	3.5	0	0	0	0	0	0	0	0	0	14.9
Brachybacterium paraconglomeratum	0.4	0	0.2	12.6	0.3	8	0	9.7	14	13.2	0.5	27.1	0.3	0.1	0.2	0	0	11	4.8	5.7	5.4	113.5
Caldilineaceae sp	4	0.5	2.2	1.4	0	0.6	0	0.5	0.6	0.6	0	1.8	5.5	2.6	7.3	0	0.5	4	1.5	1.6	2.3	37.5
Celeribacter indicus	1.4	0.1	0.6	1	0	0.3	0.1	11.4	19	0.6	0	1.5	5.1	2.4	5.1	0	0.1	0.8	2.5	2.2	2.8	57
Cohaesibacter	0.1	0	0.4	1	0	2.1	0	0	0	0	0	0	0	0	0	0	0.4	2.8	0.1	0.3	0.2	7.4
Costertonia	0	0.1	0.8	0	0	0	0	0.1	0	0	0	0	0.5	0.5	0.8	0	0	0.1	0.2	0.7	0.3	4.1
Demequina aestuarii	3	0.3	1.6	0.2	0	0.1	0	0.9	1.7	0.1	0	0.1	2.7	1.2	2.9	0	0.3	1.8	1.6	1.5	2	22
Demequina sediminicola	0.7	0.1	0.3	0.1	0	0	0	0.5	0.9	0	0	0	0.8	0.3	0.7	0	0	0.3	0.6	0.4	0.7	6.4
Desulfobulbus mediterraneus	0	0.1	2.3	0.1	0	0.7	0	0.3	0.4	0.1	0	0.1	0.9	0.3	1.2	0	0.4	2.3	0.1	0.2	0.3	9.8
Formosa sp	0	1	4.4	0.1	0	0.1	0	1.3	0.1	0	0	0	5	3.3	9	0	1.8	6.1	1.6	4.4	2.9	41.1
Fusibacter sp	0	0	0	3.5	0	7.1	0	0	0	0	0	0	0	0	0	0	0	0	0	0	0	10.6
Haliea-Halioglobus sp	0	0.2	1	0	0	0.1	0	1	0.1	0.1	0	0.3	1.1	0.9	1.7	0	0.3	0.7	0.4	0.9	0.4	9.2
Haloferula helveola	0.3	0	0.2	0	0	0	0	0.3	0.6	0	0	0	1.6	0.8	1.8	0	0.1	0.5	0	0	0.1	6.3
Illumatobacter	1.7	3.5	5.5	0.3	0	0.2	0.2	2.1	1	0.4	0.7	0.6	2.8	1.1	1.8	0	4.5	0.7	0.7	0.7	0.6	29.1
Litoribacillus sp	0.1	0.2	2.7	0.1	0	0.2	0	0	0	0	0	0	0	0	0.1	0	1.2	4.3	0.1	0.9	0	9.9
Marinicella	0	0.1	0.6	0	0	0	0	0.6	0	0	0	0.2	0.4	0.6	1.1	0	0.2	0.6	0.3	0.8	0.3	5.8
Maritimibacter alkaliphilus	0	2.5	0	0.1	0	0.1	0	0.4	0.5	0	0	0.1	0.4	2.1	0.1	0	0.9	0.4	0.1	0.4	0.4	8.5
Meridianimaribacter flavus	0.1	0.2	1.3	0	0	0	0	0.2	0	0	0	0.1	0.7	0.6	0.8	0	0.2	0.3	0.2	0.5	0.1	5.3
Microbacterium	6.9	1	3.7	1.5	0	0.9	0	3.3	5	0.4	0	0.9	2.6	1.8	3.9	0	0.2	1.2	2.6	2.1	3.5	41.5
Micrococcus	0	0	0	1.2	0	0.5	0	2.3	2.7	0.1	0.1	0.3	0	0	0.1	0	0	1	0.7	0.6	0.7	10.3
Micrococcus aloeverae	0.1	0	0.1	1.1	0	0.4	0	1.7	2.1	0.1	0	0.2	0.1	0.1	0	0	0	0.7	0.3	0.6	0.6	8.2
Muricauda aquimarina	0	0.2	1.9	0	0	0	0.1	0.5	0.1	0	0	0.1	1.2	0.5	1.3	0	0.5	0.6	0	0.5	0.1	7.6
Mycobacterium	0.1	0	0	0	0	0	0	1.1	0.8	0.1	0	0.2	0.5	0.3	0.4	0	0.3	2.1	0.1	0.2	0.1	6.3
Mycoplasmataceae	0.7	0.3	0.1	9	0	0	0.1	2.2	0	0	0	0	3.6	1.7	0.2	0	0	0.1	1	0.3	0	19.3
None Other	3.5	5.5	0	0.3	0	0.2	0.2	2.1	0	0.4	0.7	0.4	2.8	1	0.3	0	4.5	0.1	0.9	0.3	0	23.2
Photobacterium damselae	0	0	0	8.8	7.9	13	0	0	0	0	0	0	0	0	0	0	0	0	0	0	0	29.7
Planctomycetaceae	1.1	0.1	0.4	0.1	0	0.1	0	0.1	0.2	0	0	0	0.8	0.5	1.1	0	0	0.2	0.2	0.2	0.2	5.3
Propionibacteriaceae sp	6.4	0.7	2.8	0.6	0	0.3	0	1.4	2.1	0.1	0	0.4	2	1	2.2	0	0.4	2.6	1.2	1.3	1.5	27
Pseudoalteromonas	0	0.2	2	0.1	0	0.1	0	0.7	0	0.3	0.2	3.3	0.2	0.3	1.2	0	0.1	0.2	0.2	0.6	0	9.7
Pseudoalteromonas luteoviolacea	0	0.3	4.8	0	0	0	0	0.4	0	0.2	0.1	1.4	0	0.2	0.6	0	0	0	0.1	0.3	0.1	8.5
Pseudoroseovarius crassostreae	1.5	0.3	0.9	1.1	0	0.9	0.1	1.6	2.8	1.6	0.1	5.5	0.8	0.2	0.5	0	0.2	2.2	1.3	2.7	2.1	26.4
Rhodobacteraceae sp	31.3	4.5	18.5	4.3	0	2	0.2	8.1	13.3	2.5	0.1	7.6	16.4	8	15.6	0	1.6	8.1	9.3	9.7	13	174.1
Roseovarius pacificus	0.8	0.4	0.7	0.2	0	0.2	0	0.6	0.7	0.1	0	0.7	0.8	0.3	0.8	0	0.3	1	0.2	0.2	0.2	8.2
Ruegeria atlantica	1.8	3.9	1.3	0.8	0	0.5	0	1.1	1.5	0.2	0	0.3	1.1	0.7	1	0	0.2	1	0.5	0.6	0.7	17.2
Saccharibacteria sp	5.5	0.5	3.9	1.2	0	1	1	3.5	5.2	0.8	0.1	1.2	6.6	1.7	3.4	18	0.4	2.9	6.7	1.6	2	67.2
Saccharicrinis	0	0.7	2.8	0.1	0	0	0	0.4	0	0	0	0	0	1.2	0.7	0	0.1	1.5	0	0.2	0	7.7
Sandaracinaceae	0	0	0	0	0	0	0	0	0	0	0	0	0	0	0	22.5	0	0	0	0	0	22.5
Shewanella	0	0.4	0	0.1	0.5	0.1	0	0.6	0	0	0	0	0	0	0	0	2.2	0	0	0	0	3.9
Shimia	0	1	0	0	0	0	0	0.1	0	0	0.3	0	0	1	0	0	17.5	0	0	0	0	19.9
Shimia biformata	12.5	1.2	6.9	2.2	0.1	0.9	0	1.5	2.9	0.4	0	0.8	5.2	1.9	4.2	0	1.1	5.8	3.1	2.4	3.9	57
Spongiimonas flava	0	28.1	0	0	0	0	0	1.7	0	0	15	0	0	12.6	0	0	14.7	0	0.1	0.2	0	72.4
Staphylococcus epidermidis-hominis	0	0	0	0	0	0	0	0	0	0	0	0	0.4	0.3	0.1	0	0	0	2.2	2.3	0.9	6.2
Staphylococcus succinus	0	0	0	0	0	0	0	0	0	0	0	0	0	0	0	0	0	0	10.6	3.2	1.5	15.3
Thalassobius mediterraneus	1.6	2.8	1.8	1.1	0	1.4	0.1	5.7	8	1.9	0.1	5.6	2.5	2.9	2.7	0	4.5	5.1	2.7	3.2	3.9	57.6
Thalassobius sp	4.1	0.7	3	1.8	0	1.8	0	3.7	5.4	0.9	0	3.5	6.2	3	5.7	0	0.9	7	3.6	3.3	4.6	59.2
Vibrio alginolyticus	0	4.3	0.1	9.3	57.9	10.2	0	1.1	0	19.1	0	0	0	0	0.1	0	0	0.1	0	0.3	0	102.5
Vibrio brasiliensis	0	0.1	0.1	0	2.2	0.1	0	0.9	0.1	0	0	0.4	0	0.5	0.4	0	0	0	0.5	0.9	0.4	6.6
Vibrio harveyi	0	0	0.1	3.9	0	2.6	16.6	0	0	0	0	0	0	0.9	0.1	0	0	0	2.2	0.3	0	26.7
Vibrio mytili	0.1	0.6	5.5	0.4	2.6	0.7	0	3.4	0.3	0.1	0	0.7	0.5	0.7	1.5	0	0	2.8	21.9	20.1	34.1	96
Vibrio shilonii	0	19.1	0	0	0.3	0	0	3.8	0	0	79	0	0	25.4	0.1	0	16.7	0	0.1	0.7	0	145.2
Vibrio sp	0.1	12.2	1.6	18.7	25.6	13.6	81.1	3.6	0.4	54.3	1.5	19.1	0.2	5.2	0.9	59.5	17.6	1.3	7.6	6.3	1	331.4
